# Supplementary material for: Epigenome analysis of an algae-infecting giant virus reveals a unique methylation motif catalogue
Source: PLoS One. 2025 Dec 12;20(12):e0330887. doi: 10.1371/journal.pone.0330887 (PMC12700378; doi:10.1371/journal.pone.0330887)
Supplement: S2 File — (XLSX) [file pone.0330887.s002.xlsx]

## Sheet: Table S1
Supplemental Table 1. Sequencing statistics for each resequencing of the AaV genome.
Sequencing Date	Sequencing Device	Chemistry	Reads Generated (Reads/1000)	Bases Sequenced (Mb)	N50 (kb)	Reads After Filtering (Reads/1000)
2024-07-24	MinION Flongle	R10.4.1	280.8	451.1	2.55	228.81
2024-07-25	MinION Flongle	R10.4.1	400.1	501.6	2.57	148.61
2024-08-16	MinION Flongle	R10.4.1	1936.4	1422.6	1.14	482.25
2024-12-19	MinION Flongle	R10.4.1	32.8	121.6	7.12	19.73
2025-01-22	MinION Flongle	R10.4.1	57.1	137.5	6.24	30.01

## Sheet: Table S2
Supplemental Table 2. A description of all methyltransferases encoded by AaV, including the order of their motif domains. fgg, SAM binding site; dppy, catalytic site; TRD, target recognition domain; pc, motif IV; env, motif VI.
Gene	Modification	Time of Expression	Motif Domains
AaV_112	6mA	5 min	fgg-dppy-TRD
AaV_113	6mA	1 hr	fgg-dppy-TRD
AaV_128	6mA	6 hr	dppy-TRD-fgg
AaV_295	6mA	6 hr	fgg-dppy-TRD
AaV_324	6mA	1 hr	fgg-dppy-TRD
AaV_322	5mC	6 hr	fgg-pc-env
AaV_367	RNA	12 hr	dppy

## Sheet: Table S3
Supplemental Table 3. Methyltransferase and genome size statistics for each tested Nucleocytoviricota genome.
Accession	Name	Genome Size (Mb)	CDS	MTase Count	Mtase/Mb	Mtase/CDS
Imitervirales
KJ645900.1	Aureococcus anophagefferens Virus	0.38	384	6	15.7895	15.625
NC_075036.1	Bodo Saltans Virus	1.38	1126	5	3.62319	4.4405
NC_014637.1	Cafeteria roenbergensis Virus	0.62	557	4	6.45161	7.18133
HQ336222.2	Acanthamoeba polyphaga mimivirus	1.18	1008	0	NA	NA
JN258408.2	Megavirus chiliensis	1.28	1159	0	NA	NA
KX008963.1	Heterosigma akashiwo Virus	0.27	292	3	11.1111	10.274
AP024483.1	Cotonvirus japonicus	1.48	1312	0	NA	NA
MG807320.1	Moumouvirus australiensis	1.1	991	0	NA	NA
KC662249.1	Phaeocystis globosa Virus	0.46	437	5	10.8696	11.4416
MH918795.1	Chrysochromulina parva Virus	0.44	411	3	6.81818	7.29927
KT820662.1	Chrysochromulina ericina Virus	0.47	516	2	4.25532	3.87597
KY322437.1	Tetraselmis Virus 1	0.69	663	2	2.89855	3.01659
Algavirales
JF411744.1	Paramecium bursaria Chlorella Virus 1	0.33	382	5	15.1515	13.089
EU304328.2	Ostreococcus tauri Virus	0.19	255	2	10.5263	7.84314
HQ632827.1	Ostreococcus lucimarinus Virus	0.19	278	4	21.0526	14.3885
HG999358.1	Prymnesium kappa Virus	1.42	1306	1	0.704225	0.765697
AJ890364.1	Emiliania huxleyi Virus 86	0.41	490	0	NA	NA
HQ632826.1	Micromonas pusila Virus	0.21	265	2	9.52381	7.54717
AF204951.2	Ectocarpus siliculosus Virus	0.34	422	0	NA	NA
Pandoraviruses
NC_022098.1	Pandoravirus salinus	2.5	1430	3	1.2	2.0979
NC_021858.1	Pandoravirus dulcis	1.9	1070	4	2.10526	3.73832
Other
NC_023423.1	Pithovirus sibericum	0.61	486	1	1.63934	2.05761
NC_027867.1	Mollivirus sibericum	0.65	571	3	4.61538	5.25394
GU071086.1	Marseillevirus marseillevirus	0.37	504	1	2.7027	1.98413
NC_076969.1	Acanthamoeba castellanii Medusavirus	0.38	471	1	2.63158	2.12314

## Sheet: Table S4
Supplemental Table 4. All DNA methyltransferases used to construct the phylogenies visualized in Figure 6 and Supplemental Figure 11. Methyltransferases are broken up by phylogeny and NCBI annotations are included.
Species	TaxID	GeneID	Gene Accession	Annotation
AaV-Specific Methyltransferases
Aureococcus anophagefferens virus	txid1474867	AaV_128	YP_009052204.1	putative cytosine-5 methyltransferase
		AaV_113	YP_009052190.1	putative adenine specific DNA methyltransferase
		AaV_112	YP_009052189.1	putative type II DNA modification methyl transferase
		AaV_295	YP_009052369.1	putative N6 adenine-specific DNA methyltransferase
		AaV_324	YP_009052398.1	putative type II DNA methyltransferase
		AaV_322	YP_009052396.1	DNA methyltransferase
Pandoravirus Methyltransferases
Pandoravirus salinus	txid1349410	psal_cds_930	YP_008438138.1	DNA methyltransferase
		psal_cds_656	YP_008437635.1	Methyltransferase incomplete domain
		psal_cds_866	YP_008438005.1	DNA methyltransferase
Pandoravirus dulcis	txid1349409	pdul_cds_639	YP_008319446.2	DNA methyltransferase
		pdul_cds_425	YP_008319147.1	DNA methyltransferase
		pdul_cds_889	YP_008319786.2	DNA methyltransferase
		pdul_cds_713	YP_008319544.1	DNA methyltransferase
Pandoravirus quercus	txid2107709	pqer_cds_559	AVK74981.1	Methyltransferase incomplete domain containing protein
		pqer_cds_896	AVK75318.1	Methyltransferase
Pandoravirus neocaledonia	txid2107708	pneo_cds_78	AVK75685.1	Methyltransferase
Mollivirus sibericum	txid1678078	ml_216	YP_009165182.1	methyltransferase
		ml_135	YP_009165101.1	DNA methyltransferase
		ml_498	YP_009165464.1	N6-N4 DNA methylase
Pimascovirales Methyltransferases
Cedratvirus kamchatka	txid2716914	ck412	QIN54537.1	DNA-adenine methyltransferase
Pithovirus sibericum	txid1450746	pv_264	AHH01831.1	DNA-cytosine methyltransferase
Marseillevirus marseillevirus	txid1559367	MAR_ORF017	ADB03810.1	Dam-like adenine-specific DNA methylase
Imitervirales Methyltransferases
Heterosigma akashiwo virus 01	txid97195	HaV53_ORF224	YP_009507621.1	putative N6 adenine-specific DNA methyltransferase
		HaV53_ORF77	YP_009507474.1	putative DNA N6-adenine methyltransferase
		HaV53_ORF187	YP_009507584.1	DNA methyltransferase
Phaeocystis globosa virus 12T	txid755273	PGAG_00393	AET73282.1	adenine-specific methyltransferase
		PGAG_00422	AET72876.1	type II DNA modification enzyme
		PGAG_00095	AET72984.1	adenine specific DNA methyltransferase
Phaeocystis globosa virus 16T	txid3071227	PGCG_00412	AGM15716.1	DNA methyltrasferase
		PGCG_00061	AGM15373.1	DNA methylase
Chrysochromulina ericina virus	txid455364	cev_321	YP_009173576.1	DNA methyltransferase
		cev_495	YP_009173750.1	putative methyltransferase
Chrysochromulina parva virus BQ2	txid3070831	cpv_199	-	similar to adenine-specific methyltransferase
		cpv_259	-	similar to DNA methyltransferase
		cpv_342	-	similar to adenine-specific DNA methyltransferase
Cafeteria roenbergensis virus BV-PW1	txid693272	crov074	ADO67107.1	putative DNA N6-adenine methyltransferase
		crov347	ADO67381.1	putative DNA N6-adenine methyltransferase
Bodo saltans virus	txid2024608	BSV_179	YP_010778018.1	putative adenine specific DNA methyltransferase
		BSV_519	YP_010778358.1	site-specific D12 class N6 adenine-specific DNA methyltransferase
Mimiviridae sp. ChoanoV1	txid2596887	Cho_178	QDY51793.1	hypothetical protein
Organic Lake phycodnavirus 1	txid938081	OLPV_278	ADX05980.1	putative type II DNA methyltransferase
Tetraselmis virus 1	txid2060617	TetV_290	YP_010783328.1	putative N-6 adenine-specific DNA methylase
		TetV_368	YP_010783406.1	putative N-6 adenine-specific DNA methylase
Algavirales Methyltransferases
Paramecium bursaria Chlorella virus 1	txid10506	A581R	AAC96931.1	6mA DNA methylase M.CviA
		A251R	AAC97062.2	M.CviAII adenine methylase
		A530R	NP_048886.2	DNA methyltransferase
		A517L	NP_048873.1	DNA methyltransferase
		A683L	NP_049039.1	DNA methyltransferase
Micromonas pusilla virus 12T	txid755272	MPVG_00191	AGH31011.1	site-specific DNA-methyltransferase CviBI
		MPVG_00095	AGH30918.1	site-specific DNA methylase
Prymnesium kappa virus	txid1499987	PkV_225	-	-
Ostreococcus tauri virus 1	txid642926	OTV1_091	YP_003212914.1	DNA methyltransferase
Ostreococcus tauri virus 2	txid696472	OtV2_050	YP_004063483.1	DNA methyltransferase
		OtV2_078	YP_004063511.1	DNA methyltransferase
Ostreococcus tauri virus OtV5	txid1785753	OtV5_113	YP_001648200.2	putative m6A-gamma-methyltransferase M.CviQII
Ostreococcus lucimarinus virus OlV5	txid754064	OLNG_00165	YP_007674807.1	DNA methyltransferase
		OLNG_00173	YP_007674814.1	methyltransferase
Ostreococcus mediterraneus virus 1	txid1663210	OmV1_096	YP_009172856.1	DNA methyltransferase
Dishui lake phycodnavirus 1	txid2079134	DSLPV1_010	YP_009465727.1	DNA methyltransferase
Yellowstone lake phycodnavirus 3	txid1586715	AR677_gp063	YP_009174280.1	putative methyltransferase

## Sheet: Table S5
Supplemental Table 5. All genes that are positively or negatively enriched in a specific motif across the AaV genome. For each motif, genes are sorted based on Z-score, with higher values corresponding to more motifs found in the genomic region. Types for each gene are adjusted COG categories in which each letter represents a category as follows: F, nucleotide transport and metabolism; L, replica…
Gene	Accession	Function	Z-score	COG
CTAG
AaV_194	YP_009052268.1	hypothetical protein	5.83	S
AaV_321	YP_009052395.1	hypothetical protein	5.68	S
AaV_009	YP_009052087.1	contains DUF285 repeats	4.78	R
AaV_268	YP_009052342.1	hypothetical protein	3.93	S
AaV_376	YP_009052444.1	putative zf-DHHC domain containing protein	3.48	S
AaV_249	YP_009052323.1	EsV-1-7 cysteine-rich motif	2.67	S
AaV_318	YP_009052392.1	putative deoxyuridine 5'-triphosphate nucleotidohydrolase	2.65	F
AaV_156	YP_009052231.1	hypothetical protein	2.62	S
AaV_282	YP_009052356.1	metallo-phosphoesterase	2.49	L
AaV_042	YP_009052120.1	putative lon protease	2.37	O
AaV_140	YP_009052216.1	hypothetical protein	2.33	S
AaV_280	YP_009052354.1	hypothetical protein	2.3	S
AaV_345	YP_009052414.1	hypothetical protein	2.3	S
AaV_195	YP_009052269.1	hypothetical protein	2.27	S
AaV_288	YP_009052362.1	putative SAM dependent methyltransferase	2.27	H
AaV_355	YP_009052424.1	contains DUF285 repeats	2.26	R
AaV_360	YP_009052429.1	hypothetical protein	2.26	S
AaV_131	YP_009052207.1	putative DNA directed RNA polymerase II subunit E	2.24	K
AaV_006	YP_009052084.1	contains DUF285 repeats	2.11	R
AaV_270	YP_009052344.1	hypothetical protein	2.05	S
AaV_385	YP_009052453.1	hypothetical protein	2.01	S
AaV_290	YP_009052364.1	putative ERV/ALR sulphydryl oxidase	2	OD
CTAAG
AaV_008	YP_009052086.1	contains DUF285 repeats	6.2	L
AaV_360	YP_009052429.1	hypothetical protein	5.99	S
AaV_228	YP_009052302.1	putative E3 ubiquitin ligase	4.02	O
AaV_241	YP_009052315.1	putative ribonuclease H	4	L
AaV_039	YP_009052117.1	contains DUF2722 domain	3.81	BK
AaV_357	YP_009052426.1	putative SCF ubiquitin ligase	3.69	K
AaV_072	YP_009052150.1	contains DUF285 repeats	3.48	R
AaV_101	YP_009052178.1	putative methyltransferase	3.3	H
AaV_275	YP_009052349.1	hypothetical protein	3.12	S
AaV_044	YP_009052122.1	putative DNA polymerase X family protein	2.78	L
AaV_022	YP_009052100.1	contains DUF285 repeats	2.68	R
AaV_151	YP_009052226.1	hypothetical protein	2.59	S
AaV_349	YP_009052418.1	contains DUF285 repeats	2.5	R
AaV_196	YP_009052270.1	hypothetical protein	2.49	S
AaV_004	YP_009052082.1	contains DUF285 repeats	2.23	R
AaV_030	YP_009052108.1	Holliday junction branch migration helicase	2.22	L
AaV_024	YP_009052102.1	virion structural protein	2.19	V
AaV_007	YP_009052085.1	contains DUF285 repeats	2.11	R
AaV_096	YP_009052173.1	putative capsid protein	2.07	V
CTNAG
AaV_360	YP_009052429.1	hypothetical protein	5.46	S
AaV_039	YP_009052117.1	contains DUF2722 domain	4.8	BK
AaV_228	YP_009052302.1	putative E3 ubiquitin ligase	4.69	O
AaV_008	YP_009052086.1	contains DUF285 repeats	4.08	L
AaV_151	YP_009052226.1	hypothetical protein	3.35	S
AaV_241	YP_009052315.1	putative ribonuclease H	3.22	L
AaV_030	YP_009052108.1	Holliday junction branch migration helicase	2.99	L
AaV_343	YP_009052412.1	contains DUF285 repeats	2.72	R
AaV_044	YP_009052122.1	putative DNA polymerase X family protein	2.71	L
AaV_189	YP_009052263.1	contains valine-glycine-serine rich repeats	2.68	K
AaV_275	YP_009052349.1	hypothetical protein	2.62	S
AaV_119	YP_009052195.1	putative phage structural protein	2.61	V
AaV_101	YP_009052178.1	putative methyltransferase	2.6	H
AaV_096	YP_009052173.1	putative capsid protein	2.46	V
AaV_118	YP_009052194.1	translation elongation factor	2.45	J
AaV_349	YP_009052418.1	contains DUF285 repeats	2.38	R
AaV_182	YP_009052256.1	hypothetical protein	2.33	S
AaV_306	YP_009052380.1	ABC transporter	2.28	Z
AaV_319	YP_009052393.1	hypothetical protein	2.22	S
AaV_196	YP_009052270.1	hypothetical protein	2.22	S
AaV_024	YP_009052102.1	virion structural protein	2.14	V
AaV_357	YP_009052426.1	putative SCF ubiquitin ligase	2.12	K
AaV_022	YP_009052100.1	contains DUF285 repeats	2.1	R
AaV_082	YP_009052160.1	putative class II DNA photolyase	2.08	L
CTNNAG
AaV_275	YP_009052349.1	hypothetical protein	4.12	S
AaV_106	YP_009052183.1	hypothetical protein	3.29	S
AaV_260	YP_009052334.1	hypothetical protein	3.01	S
AaV_040	YP_009052118.1	hypothetical protein	2.97	S
AaV_291	YP_009052365.1	hypothetical protein	2.92	S
AaV_378	YP_009052446.1	putative family 25 glycosyltransferase	2.7	M
AaV_021	YP_009052099.1	contains DUF285 repeats	2.69	R
AaV_136	YP_009052212.1	hypothetical protein	2.61	S
AaV_367	YP_009052436.1	putative RNA methylase	2.48	H
AaV_087	YP_009052165.1	hypothetical protein	2.42	S
AaV_001	YP_009052455.1	contains DUF285 repeats	2.4	R
AaV_103	YP_009052180.1	hypothetical protein	2.39	S
AaV_086	YP_009052164.1	contains DUF285 repeats	2.38	R
AaV_308	YP_009052382.1	putative bZIP transcription factor	2.38	M
AaV_107	YP_009052184.1	hypothetical protein	2.37	S
AaV_382	YP_009052450.1	contains DUF285 repeats	2.37	R
AaV_345	YP_009052414.1	hypothetical protein	2.35	S
AaV_125	YP_009052201.1	putative ribonuclease H1	2.3	L
AaV_267	YP_009052341.1	hypothetical protein	2.18	S
AaV_261	YP_009052335.1	putative HD superfamily phosphohydrolase	2.16	Z
AaV_319	YP_009052393.1	hypothetical protein	2.11	S
AaV_039	YP_009052117.1	contains DUF2722 domain	2.08	BK
AaV_151	YP_009052226.1	hypothetical protein	2.08	S
AaV_061	YP_009052139.1	putative WWE domain containing protein	2.05	O
AaV_303	YP_009052377.1	ferrochelatase	2.01	O
CYTAGC
AaV_028	YP_009052106.1	contains DUF285 repeats	4.4	R
AaV_096	YP_009052173.1	putative capsid protein	4.27	V
AaV_017	YP_009052095.1	contains DUF285 repeats	4.24	R
AaV_190	YP_009052264.1	putative serine threonine protein kinase haspin	3.71	D
AaV_360	YP_009052429.1	hypothetical protein	3.66	S
AaV_357	YP_009052426.1	putative SCF ubiquitin ligase	3.64	K
AaV_123	YP_009052199.1	putative S-phase-kinase-associated protein 1	3.47	D
AaV_244	YP_009052318.1	putative ribonulease HII	3.47	L
AaV_019	YP_009052097.1	contains DUF285 repeats	3.25	R
AaV_020	YP_009052098.1	hypothetical protein	3.2	S
AaV_253	YP_009052327.1	putative RNA polymerase Rpb5	2.83	K
AaV_349	YP_009052418.1	contains DUF285 repeats	2.83	R
AaV_378	YP_009052446.1	putative family 25 glycosyltransferase	2.77	M
AaV_209	YP_009052283.1	contains thioredoxin-like fold	2.76	S
AaV_027	YP_009052105.1	hypothetical protein	2.7	S
AaV_039	YP_009052117.1	contains DUF2722 domain	2.69	BK
AaV_234	YP_009052308.1	putative nucleoside diphosphate hydrolase	2.45	F
AaV_072	YP_009052150.1	contains DUF285 repeats	2.32	R
AaV_264	YP_009052338.1	contains DUF285 repeats	2.32	R
AaV_342	YP_009052411.1	hypothetical protein	2.29	S
AaV_238	YP_009052312.1	hypothetical protein	2.23	S
AaV_142	YP_009052218.1	putative heat shock protein 40	2.08	O
AaV_235	YP_009052309.1	putative E3 ubiquitin ligase	2.06	L
GTNNAC
AaV_060	YP_009052138.1	hypothetical protein	4.69	S
AaV_037	YP_009052115.1	putative HMG box containing protein	3.74	K
AaV_172	YP_009052246.1	hypothetical protein	3.53	S
AaV_140	YP_009052216.1	hypothetical protein	3.5	S
AaV_152	YP_009052227.1	putative C3H2C3-type E3 ubiquitin ligase	3.12	O
AaV_275	YP_009052349.1	hypothetical protein	2.97	S
AaV_384	YP_009052452.1	putative repeat containing protein	2.92	R
AaV_345	YP_009052414.1	hypothetical protein	2.77	S
AaV_139	YP_009052215.1	hypothetical protein	2.5	S
AaV_317	YP_009052391.1	hypothetical protein	2.5	S
AaV_252	YP_009052326.1	hypothetical protein	2.32	S
AaV_072	YP_009052150.1	contains DUF285 repeats	2.3	R
AaV_129	YP_009052205.1	hypothetical protein	2.25	S
AaV_305	YP_009052379.1	hypothetical protein	2.16	M
AaV_344	YP_009052413.1	hypothetical protein	2.14	S
AaV_174	YP_009052248.1	putative DNA directed RNA polymerase K subunit	2.06	K
AaV_157	YP_009052232.1	contains DUF285 repeats	2.02	R
AaV_023	YP_009052101.1	contains DUF285 repeats	2	R
TGNNCA
AaV_331	YP_009052405.1	putative CDP-alcohol phosphatidyltransferase	4.35	I
AaV_312	YP_009052386.1	hypothetical protein	3.6	S
AaV_212	YP_009052286.1	contains DUF285 repeats	3.52	R
AaV_259	YP_009052333.1	hypothetical protein	2.96	S
AaV_186	YP_009052260.1	hypothetical protein	2.91	S
AaV_224	YP_009052298.1	putative RNA polymerase subunit RPB5	2.86	K
AaV_366	YP_009052435.1	hypothetical protein	2.66	S
AaV_233	YP_009052307.1	putative replication factor C small subunit 2	2.56	L
AaV_358	YP_009052427.1	hypothetical protein	2.54	S
AaV_161	YP_009052236.1	hypothetical protein	2.39	S
AaV_016	YP_009052094.1	contains DUF285 repeats	2.36	R
AaV_195	YP_009052269.1	hypothetical protein	2.29	S
AaV_323	YP_009052397.1	DNA primase	2.28	L
AaV_185	YP_009052259.1	putative transmembrane domain containing protein	2.19	S
AaV_255	YP_009052329.1	putative undecaprenyl pyrophosphate synthase	2.14	H
AaV_299	YP_009052373.1	hypothetical protein	2.14	S
AaV_155	YP_009052230.1	hypothetical protein	2.11	S
AaV_100	YP_009052177.1	putative family 14 glycosyltransferase	2.08	M
AaV_079	YP_009052157.1	putative exoribonuclease	-2	J
AaV_277	YP_009052351.1	contains DUF285 repeats	-2.51	R
TTCTNAG
AaV_039	YP_009052117.1	contains DUF2722 domain	5.93	BK
AaV_008	YP_009052086.1	contains DUF285 repeats	4.9	L
AaV_360	YP_009052429.1	hypothetical protein	4.8	S
AaV_119	YP_009052195.1	putative phage structural protein	4.48	V
AaV_120	YP_009052196.1	putative phage structural protein	3.9	V
AaV_258	YP_009052332.1	DNA polymerase III subunit gamma	3.75	L
AaV_007	YP_009052085.1	contains DUF285 repeats	3.5	R
AaV_288	YP_009052362.1	putative SAM dependent methyltransferase	3.4	H
AaV_228	YP_009052302.1	putative E3 ubiquitin ligase	3.35	O
AaV_075	YP_009052153.1	putative class I DNA binding protein	3.32	BK
AaV_241	YP_009052315.1	putative ribonuclease H	3.13	L
AaV_033	YP_009052111.1	hypothetical protein	3.08	S
AaV_090	YP_009052168.1	hypothetical protein	3.06	S
AaV_004	YP_009052082.1	contains DUF285 repeats	2.81	R
AaV_038	YP_009052116.1	putative pectate lyase	2.77	G
AaV_282	YP_009052356.1	metallo-phosphoesterase	2.7	L
AaV_044	YP_009052122.1	putative DNA polymerase X family protein	2.65	L
AaV_022	YP_009052100.1	contains DUF285 repeats	2.6	R
AaV_043	YP_009052121.1	putative small conductance mechanosensetive channel protein	2.48	M
AaV_322	YP_009052396.1	DNA methyltransferase	2.13	L
AaV_308	YP_009052382.1	putative bZIP transcription factor	2.11	M
AaV_072	YP_009052150.1	contains DUF285 repeats	2.08	R
AaV_275	YP_009052349.1	hypothetical protein	2.06	S
AaV_144	YP_009052220.1	putative AIM24 domain containing protein	2.05	S
AaV_245	YP_009052319.1	hypothetical protein	2	S
